# Supplementary material for: The synergistic impact of Spirulina and selenium nanoparticles mitigates the adverse effects of heat stress on the physiology of rabbits bucks
Source: PLoS One. 2023 Jul 12;18(7):e0287644. doi: 10.1371/journal.pone.0287644 (PMC10337889; doi:10.1371/journal.pone.0287644)
Supplement: S1 Data — (XLS) [file pone.0287644.s001.xls]

## Sheet: Sheet1
	NSV	PH	M M	PM	S vitality	normality	Abnormal	SCS	Intact acr	Curled tail	TSO	RT
1	0.75	7.5	4	70	85	90	10	350	88	45	262.5	13
1	0.85	7.6	3	80	90	88	12	362	90	50	307.7	13
1	0.8	7.42	5	90	91	84	16	366	94	40	292.8	14
1	0.9	7.33	3	85	88	92	8	354	91	45	318.6	15
1	0.58	7.3	4	85	87	91	9	352	85	41	204.16	16
1	0.52	7.2	4	75	85	87	13	367	92	42	190.84	15
1	0.56	7.55	4	90	78	89	11	351	88	49	196.56	14
1	0.94	7.5	3	85	77	90	10	348	78	52	327.12	12
1	0.93	7.5	4	85	95	88	12	359	93	47	333.87	10
1	0.66	7.39	4	80	83	83	17	352	95	40	232.32	18
2	0.55	6.8	3	55	50	75	25	211	60	20	116.05	24
2	0.52	7	2	60	52	70	30	195	62	22	101.4	25
2	0.5	6.9	3	55	55	75	25	178	65	21	89	22
2	0.6	6.58	2	45	54	78	22	174	64	18	104.4	24
2	0.47	6.66	2	40	51	78	22	185	63	17	86.95	26
2	0.49	7	3	55	47	72	28	196	58	22	96.04	24
2	0.52	7.1	2	50	49	80	20	225	57	23	117	27
2	0.56	6.55	3	65	45	76	24	183	55	24	102.48	22
2	0.59	6.85	3	60	46	72	28	223	63	22	131.57	20
2	0.66	6.95	3	65	62	75	25	195	62	24	128.7	23
3	0.65	7	3	60	62	77	23	210	75	25	136.5	24
3	0.74	6.9	3	45	63	78	22	225	74	24	166.5	21
3	0.75	6.85	3	70	64	79	21	224	72	27	168	18
3	0.72	7	3	55	67	85	15	210	76	28	151.2	25
3	0.63	7.1	2	50	66	84	16	223	66	26	140.49	14
3	0.69	7.2	4	75	62	75	25	229	79	28	158.01	25
3	0.63	6.95	4	65	60	77	23	245	80	29	154.35	17
3	0.57	6.85	2	55	63	76	24	225	77	21	128.25	25
3	0.58	7.1	3	60	69	77	23	228	74	30	132.24	16
3	0.66	7.2	2	40	58	80	20	229	75	23	151.14	23
4	0.65	7.1	3	50	68	77	23	225	75	27	146.25	18
4	0.69	7.15	3	65	70	78	22	255	74	27	175.95	20
4	0.72	7.2	3	70	71	75	25	254	72	28	182.88	24
4	0.69	7.22	4	75	74	85	15	256	74	29	176.64	15
4	0.74	7.25	4	65	75	79	21	257	76	27	190.18	17
4	0.58	7.3	3	60	66	80	20	256	78	25	148.48	18
4	0.69	7	3	55	63	84	16	253	77	23	174.57	19
4	0.53	6.95	3	60	64	81	19	264	70	27	139.92	25
4	0.59	7.25	4	75	68	77	23	266	73	25	156.94	22
4	0.53	7.2	3	60	66	76	24	257	68	29	136.21	14
5	0.69	7.25	4	65	72	80	20	280	78	30	193.2	14
5	0.69	7.3	3	75	70	84	16	288	79	40	198.72	15
5	0.58	7.25	4	75	74	85	15	295	82	37	171.1	12
5	0.84	7.29	4	65	75	84	16	294	80	38	246.96	14
5	0.75	7.35	4	60	78	71	29	278	81	36	208.5	17
5	0.56	7.4	3	70	74	74	26	283	77	35	158.48	10
5	0.56	7.3	3	85	71	75	25	257	75	38	143.92	12
5	0.58	7.25	3	65	70	75	25	296	73	37	171.68	15
5	0.59	7.2	4	50	66	82	18	301	79	42	177.59	16
5	0.64	7.35	3	55	67	86	14	283	78	34	181.12	18
6	0.59	7.3	3	70	75	85	15	299	80	41	176.41	14
6	0.66	7.35	4	75	77	84	16	310	81	42	204.6	15
6	0.69	7.25	4	60	71	81	19	285	88	35	196.65	12
6	0.7	7.3	3	60	73	77	23	296	82	37	207.2	12
6	0.77	7.25	3	75	69	79	21	305	84	38	234.85	13
6	0.78	7.4	4	70	72	82	18	300	82	36	234	17
6	0.69	7.25	3	80	74	80	20	285	86	34	196.65	15
6	0.58	7.35	4	80	71	86	14	294	87	37	170.52	16
6	0.65	7.3	3	70	70	84	16	290	82	35	188.5	13
6	0.63	7.25	4	65	76	80	20	304	86	36	191.52	12

## Sheet: Sheet2
	PM PS	MI PS	Viability PS	Abnor PS
1	70	75	70	14
1	77	77	69	12
1	72	71	71	14
1	75	72	75	15
1	74	75	74	10
1	68	77	66	10
1	75	71	65	14
1	72	72	70	17
1	76	74	69	11
1	65	71	60	14
2	35	40	42	25
2	34	42	45	24
2	32	41	40	28
2	36	35	42	27
2	37	38	43	28
2	38	41	47	25
2	32	42	38	26
2	39	47	39	30
2	32	41	45	32
2	36	40	42	24
3	40	50	52	22
3	42	42	55	25
3	45	47	54	24
3	47	48	52	21
3	45	42	54	27
3	41	47	58	25
3	40	49	55	26
3	37	50	56	24
3	38	52	53	28
3	37	47	57	23
4	50	52	50	22
4	52	55	52	20
4	54	60	51	18
4	55	62	62	18
4	54	57	58	25
4	52	58	55	22
4	63	52	48	24
4	64	54	59	22
4	54	56	56	26
4	57	62	55	24
5	57	58	62	20
5	58	60	65	21
5	55	57	60	25
5	50	55	61	24
5	52	62	66	17
5	54	64	58	18
5	56	52	59	20
5	54	57	63	28
5	64	58	61	24
5	64	59	60	21
6	60	63	65	25
6	64	65	66	24
6	62	64	62	21
6	62	65	65	24
6	61	67	61	15
6	64	62	66	23
6	67	62	60	24
6	52	61	64	24
6	55	55	61	20
6	62	59	58	15

## Sheet: Sheet3
	RBCs	Hb	PCV	WBCs	PLATEL	TP	ALB	GL	AL/GL	T lipids	Trigl	T chol	HDL	LDL	AST	ALT	UREA	Creatinine
1	6.95	12.5	40	7.2	250	7.2	3.9	3.3	1.18182	210.25	55.1	80.24	39.24	38.24	25.1	20.14	30.1	1.02
1	7	12.55	42	7.38	252.3	6.85	4	2.85	1.40351	205.28	60.24	88.23	33.05	40.27	26.36	25.14	25.24	1
1	6.55	12.87	38	7.39	255.24	7	4.1	2.9	1.41379	225.3	57.25	85.24	35.69	38.36	24.28	14.25	28.36	1.1
1	6.64	12.58	36.35	7.4	248.36	7.12	3.98	3.14	1.26752	216.2	52.31	79.36	38.24	35.64	22.36	18.36	24.25	1.08
1	6.9	12.37	42	7.52	259.34	6.95	4.05	2.9	1.39655	209.6	58.16	82.35	32.14	42.25	20.14	22.35	32.24	1.12
2	6.4	11.25	32	7	200.1	6.25	3.2	3.05	1.04918	280.28	85.14	115.24	20.45	55.25	30.25	28.25	42.14	1.5
2	6	11.85	30	6.95	201.2	5.98	3.22	2.76	1.16667	292.52	90.24	110.27	25.36	45.36	35.24	24.25	37.25	1.25
2	5.85	11.21	24	7.1	210.25	5.9	3.18	2.72	1.16912	280.26	88.24	114.32	24.22	45.28	33.52	26.35	45.27	1.48
2	5.88	11.38	28.3	7.25	214.2	6.34	3.26	3.08	1.05844	288.36	80.23	120.37	19.36	56.24	38.36	29.36	39.25	1.47
2	5.27	11.36	25	7.12	199.36	6.16	3.18	2.98	1.06711	293.2	87.36	111.25	21.44	50.24	34.25	32.25	34	1.36
3	6.1	11.5	28	7.12	210.3	6.24	3.2	3.04	1.05263	270.32	80.1	100.16	28.23	48.25	30.25	27.25	32.45	1.25
3	6.25	11.45	29	7.15	214	6.3	3.3	3	1.1	275.24	78.25	100.58	25.24	53.4	25.26	25.24	36.47	1.35
3	6.2	11.47	30	7.25	225.1	6.28	3.26	3.02	1.07947	277.26	77.25	95.38	22.36	40.35	28.36	26.36	33.24	1.2
3	6	11.56	31.58	7.2	225.36	6.39	3.29	3.1	1.06129	263.45	82.14	99.36	25.36	52.34	34.25	24.21	38.12	1.24
3	5.95	11.68	33.2	7.23	221.45	6.2	3.22	2.98	1.08054	268.32	79.35	92	29.98	45.36	33.02	29.35	32.14	1.28
4	6.3	11.85	32	7.2	220.54	6.3	3.27	3.03	1.07921	252.35	77.35	105.24	26.36	45.2	28.25	24.25	33.21	1.2
4	6.35	11.9	33.21	7.25	223.25	6.24	3.24	3	1.08	250.28	79.24	100.36	31.25	44.25	25.26	28.25	38.25	1.22
4	6.25	12	33.47	7.15	218.34	6.38	3.22	3.16	1.01899	247.36	82.14	96.32	30.24	38.35	30.24	21.2	35.24	1.25
4	6.24	12.1	36.25	7.18	210.24	6.22	3.23	2.99	1.08027	240.14	75.36	85.36	25.28	40.28	33.24	23.36	35.26	1.14
4	6.15	12.05	30	7.19	233.21	6.39	3.35	3.04	1.10197	236.35	77.26	96.87	31.25	43.65	29.36	20.24	28.23	1.1
5	6.25	12	30.25	7.2	225.24	6.34	3.3	3.04	1.08553	240.14	70	85.24	31.25	40.58	25.34	23.36	32.14	1.1
5	6.35	12.1	33.25	7.27	224.25	6.41	3.25	3.16	1.02848	245.47	67.25	88.27	28.65	38.25	25.6	24.25	33.25	1.15
5	6.38	12.35	37.21	7.22	229.14	6.39	3.33	3.06	1.08824	237.36	66.35	80	34.25	42.58	28.6	21	35.24	1.29
5	6.4	12.3	33.21	7.3	218.3	6.45	3.36	3.09	1.08738	235.34	68.2	78.29	33.28	44.28	31.2	24	26.35	1.2
6	6.38	12.22	35.21	7.35	225.45	6.45	3.32	3.13	1.0607	230.14	65.21	80.55	35.1	40.25	29.36	22.35	30.24	1.15
6	6.27	12.3	35.64	7.18	230.25	6.47	3.27	3.2	1.02188	225.38	66.24	85.36	33.65	38.25	24.25	25.36	25.25	1.25
6	6.38	12.27	36.27	7.3	227.31	6.4	3.28	3.12	1.05128	228.65	67.35	88.24	35.24	36.25	25.36	20.24	34.25	1.14
6	6.35	12.35	32	7.22	226.32	6.35	3.33	3.02	1.10265	234.21	66.25	77.36	29.3	43.54	22.25	21.35	32.25	1.2
6	6.4	12.24	34	7.24	224.36	6.39	3.29	3.1	1.06129	233.45	68.35	78.39	27.36	42.5	32.1	24.36	33.25	1

## Sheet: Sheet4
	TACB	GSHB	GPXB	SODB	MDAB	TAC s	MDAs	tesb	tesS	TAC PS	SOD PS	GPX PS	MDA PS	POC
1	1.9	22.45	3.25	30	4.2	1.5	6.12	3.5	3.1	22	40.25	35.12	33.25	2.25
1	1.85	19.36	3.66	35	5.2	1.58	7.1	3.75	3.14	23.24	45.25	33.24	39.25	2.35
1	1.99	18.24	3.28	34.24	3.34	1.65	8.25	3.55	3.25	18.25	44.25	30.14	24.25	2.45
1	2	17.25	3.45	32.14	4.77	1.75	7.25	3.7	3.16	26.35	41.25	32.14	40.28	2.34
1	1.97	20.14	4	30	3.96	1.57	6.98	3.76	3.27	23.41	40.25	33.14	38.25	2.5
2	0.75	9.1	1.25	18.25	8.24	0.96	24.25	2.1	2	10.19	25.24	20.12	55.25	4.1
2	1	8.25	1.55	19.36	6.35	0.88	25.24	2	1.9	12.25	24.25	21.14	45.28	4.25
2	0.92	11.25	1.36	20.14	9.54	0.95	23.45	2.05	1.85	13.14	23.24	19.25	50.28	3.95
2	0.85	8.27	1.69	22	7.88	0.74	24.24	2.14	2.2	11.24	22.24	21.14	52.35	3.98
2	0.8	9.36	1.25	17.36	8.65	0.86	22.14	2.16	2.14	3.25	20.14	18.25	56.25	3.9
3	0.95	12.25	1.9	22.1	6.5	0.85	15.14	2	2.15	11.12	25.24	21.18	45.25	3.7
3	1	13.24	2	21.25	6.32	0.74	18	2.1	2.2	9.24	27.21	23.25	53	3.9
3	0.93	11.27	1.95	24.36	6.28	0.96	12.25	2.24	2.05	10.24	23.17	21.25	55.1	3.65
3	0.98	10.89	2.1	22.24	6	1	14.29	2.29	1.95	8.26	20.14	18.29	49.25	3.85
3	0.87	12.36	2.35	24.36	6.12	1.1	13.45	2.12	1.9	14.25	18.25	19.25	50.21	3.92
4	0.9	12.69	2.1	25.24	6.21	1.15	12	2.25	2.2	11.25	25.24	22.24	42.85	3.85
4	0.96	14.25	2.15	29.14	6.33	1.05	14.25	2.33	2.15	12.24	22.28	18.28	44.28	3.25
4	1	13.2	2.14	22.36	6	1.04	14.2	2.24	2.24	15.28	24.25	24.14	49.36	3.58
4	0.99	12.36	2.45	21.05	6.25	1.25	17.2	2.25	2.1	12.25	23.24	21.28	47.25	3.95
4	1.05	14.2	2.55	20.36	6.33	0.78	10.23	2.22	2.16	13.25	26.35	27.25	48.25	3.65
5	1.1	15.28	2.3	24.02	6.2	1.05	11.02	2.25	2.2	15.24	24.25	22.25	45.25	3.64
5	1.15	16.24	2.35	24.36	6.23	1.2	14.36	2.24	2.24	12.47	26.32	21.24	42.2	3.65
5	1.2	17.36	2.36	25.36	6.14	1.24	10.38	2.28	2.15	16.28	24.28	24.25	50.47	3.45
5	1.36	12.34	2.4	22.014	6.1	1.1	14.2	2.21	2.2	14.26	24.25	23.25	52.36	3.6
5	1.28	15.36	2.45	23.65	6.2	1.25	16.32	2.3	2.26	17.25	27.25	20.14	39.25	3.82
6	1.5	14.36	2.5	25.14	6.2	1.2	12.2	2.3	2.2	15.2	23.12	24.38	50.21	3.35
6	1.25	15.36	2.55	22.36	6	1.25	14.2	2.29	2.24	17.25	24.24	20.14	48.25	3.45
6	1.29	17.25	2.34	27.25	6.01	1.18	12.35	2.27	2.29	14.23	28.25	27.25	38.25	3.65
6	1.3	15.36	2.45	23.36	6.24	1.15	13.25	2.25	2.34	13.25	24.39	18.25	45.36	3.62
6	1.45	14.36	2.36	24.15	6.23	1.28	12.04	2.35	2.24	16.28	28.2	19.32	47.2	3.85

## Sheet: Sheet5
	PR
1	0
1	0
1	0
1	1
1	1
1	1
1	1
1	1
1	1
1	1
1	1
1	1
1	1
1	1
1	1
1	1
1	1
1	1
1	1
1	1
1	1
1	1
1	1
1	1
1	1
1	1
1	1
1	1
1	1
1	1
2	1
2	1
2	1
2	1
2	0
2	1
2	0
2	0
2	0
2	0
2	0
2	0
2	1
2	1
2	1
2	1
2	1
2	1
2	1
2	1
2	1
2	1
2	1
2	1
2	0
2	0
2	0
2	0
2	0
2	0
3	1
3	1
3	1
3	1
3	1
3	1
3	1
3	0
3	0
3	1
3	1
3	1
3	1
3	1
3	1
3	1
3	1
3	0
3	0
3	0
3	0
3	0
3	0
3	0
3	0
3	0
3	1
3	1
3	1
3	0
4	1
4	1
4	0
4	0
4	0
4	0
4	0
4	1
4	1
4	1
4	1
4	1
4	0
4	1
4	1
4	1
4	1
4	1
4	1
4	1
4	0
4	0
4	1
4	1
4	1
4	0
4	1
4	0
4	1
4	0
5	1
5	1
5	1
5	1
5	1
5	1
5	1
5	1
5	1
5	1
5	1
5	1
5	1
5	1
5	1
5	0
5	1
5	1
5	1
5	1
5	0
5	1
5	0
5	1
5	1
5	1
5	1
5	0
5	0
5	1
6	1
6	1
6	1
6	1
6	1
6	1
6	0
6	0
6	1
6	1
6	1
6	1
6	1
6	1
6	1
6	1
6	1
6	1
6	1
6	1
6	0
6	1
6	1
6	1
6	1
6	1
6	1
6	1
6	1
6	0

## Sheet: Sheet6
	KR
1	1
1	1
1	1
1	1
1	1
1	1
1	1
1	1
1	1
1	1
1	1
1	1
1	1
1	1
1	1
1	1
1	1
1	1
1	1
1	1
1	1
1	1
1	1
1	1
1	1
1	1
1	1
2	1
2	1
2	1
2	1
2	1
2	1
2	1
2	1
2	0
2	1
2	1
2	0
2	1
2	1
2	0
2	0
2	1
3	1
3	1
3	1
3	1
3	1
3	1
3	0
3	1
3	1
3	0
3	1
3	1
3	1
3	1
3	0
3	1
3	1
3	1
4	1
4	1
4	1
4	1
4	1
4	1
4	1
4	1
4	0
4	1
4	1
4	1
4	0
4	1
4	0
4	1
4	1
4	1
4	1
5	1
5	1
5	1
5	1
5	1
5	1
5	1
5	1
5	1
5	1
5	1
5	1
5	1
5	1
5	0
5	1
5	0
5	1
5	1
5	1
5	1
5	1
5	1
5	1
5	1
6	1
6	1
6	1
6	1
6	1
6	1
6	1
6	1
6	1
6	1
6	1
6	1
6	1
6	1
6	1
6	1
6	1
6	1
6	0
6	1
6	1
6	1
6	1
6	1
6	1
6	1

## Sheet: Sheet7
	TLS	LLS	VRB	LLSW	VRW
1	8	8	100	7	87.5
1	9	9	100	8	88.8889
1	10	10	100	9	90
1	8	7	87.5	7	100
1	9	9	100	9	100
1	10	10	100	9	90
1	11	10	90.9091	9	90
1	10	10	100	10	100
1	12	12	100	12	100
1	14	12	85.7143	11	91.6667
1	10	10	100	10	100
1	10	9	90	9	100
1	5	5	100	5	100
1	9	9	100	9	100
1	10	9	90	9	100
1	8	8	100	8	100
1	7	7	100	7	100
1	8	8	100	7	87.5
1	9	9	100	7	77.7778
1	10	10	100	10	100
1	12	10	83.3333	10	100
1	6	6	100	6	100
1	8	8	100	8	100
1	7	7	100	7	100
1	9	9	100	9	100
1	8	8	100	8	100
1	7	6	85.7143	5	83.3333
2	4	3	75	3	100
2	5	4	80	3	75
2	4	3	75	3	100
2	6	3	50	3	100
2	3	3	100	3	100
2	7	5	71.4286	4	80
2	5	5	100	4	80
2	6	6	100	6	100
2	7	5	71.4286	5	100
2	6	6	100	6	100
2	8	6	75	5	83.3333
2	6	4	66.6667	3	75
2	5	3	60	3	100
3	6	5	83.3333	4	80
3	7	7	100	5	71.4286
3	5	5	100	5	100
3	7	7	100	5	71.4286
3	5	5	100	5	100
3	6	5	83.3333	5	100
3	6	5	83.3333	5	100
3	5	4	80	4	100
3	8	7	87.5	7	100
3	6	5	83.3333	5	100
3	4	3	75	3	100
3	6	6	100	5	83.3333
3	5	3	60	3	100
3	5	3	60	3	100
3	7	6	85.7143	6	100
4	6	5	83.3333	5	100
4	7	5	71.4286	5	100
4	8	7	87.5	5	71.4286
4	9	8	88.8889	7	87.5
4	7	6	85.7143	6	100
4	6	6	100	6	100
4	4	4	100	4	100
4	7	5	71.4286	5	100
4	8	6	75	6	100
4	6	6	100	5	83.3333
4	5	4	80	4	100
4	4	4	100	4	100
4	6	5	83.3333	5	100
4	8	8	100	7	87.5
4	9	8	88.8889	8	100
4	9	9	100	8	88.8889
5	8	8	100	7	87.5
5	7	7	100	7	100
5	8	8	100	8	100
5	9	8	88.8889	8	100
5	4	4	100	4	100
5	5	5	100	4	80
5	7	6	85.7143	6	100
5	8	7	87.5	6	85.7143
5	9	8	88.8889	8	100
5	6	6	100	6	100
5	7	6	85.7143	6	100
5	8	7	87.5	6	85.7143
5	9	8	88.8889	7	87.5
5	8	6	75	6	100
5	7	6	85.7143	6	100
5	8	6	75	6	100
5	9	7	77.7778	6	85.7143
5	8	7	87.5	7	100
5	9	8	88.8889	8	100
5	7	7	100	7	100
5	8	8	100	8	100
5	8	8	100	8	100
5	9	9	100	8	88.8889
6	8	7	87.5	7	100
6	9	7	77.7778	7	100
6	9	8	88.8889	7	87.5
6	9	9	100	7	77.7778
6	8	8	100	8	100
6	7	7	100	6	85.7143
6	8	7	87.5	7	100
6	9	9	100	8	88.8889
6	8	8	100	8	100
6	9	9	100	8	88.8889
6	7	7	100	7	100
6	6	5	83.3333	5	100
6	7	5	71.4286	5	100
6	8	6	75	6	100
6	9	8	88.8889	7	87.5
6	9	8	88.8889	8	100
6	8	8	100	8	100
6	9	7	77.7778	7	100
6	7	7	100	7	100
6	8	8	100	8	100
6	9	9	100	8	88.8889
6	5	5	100	5	100
6	10	9	90	9	100
6	7	7	100	7	100
6	8	8	100	8	100
